# Supplementary material for: An adaptive genetic algorithm for selection of blood-based biomarkers for prediction of Alzheimer's disease progression
Source: BMC Bioinformatics. 2015 Dec 9;16(Suppl 18):S1. doi: 10.1186/1471-2105-16-S18-S1 (PMC4682419; doi:10.1186/1471-2105-16-S18-S1)
Supplement: Additional file 1 — Table S1: Whole set of the features used for this research. This excel file includes 5 tables displayed in 5 seperate sheets. Table S1.1 lists the pathology features used in this research. Table S1.2 is the list of Metals features. Table S1.3 is the set of protein measures from 151-analyte multiplex panel immunoassay (RBM features). Table S1.4 a nd Table S1.5 list the plasma features and demographic feature used for this researh respectively. [file 1471-2105-16-S18-S1-S1.xlsx]

## Sheet: ID1-53--Pathology features
Table S1.1 Pathology features
ID	Feature	Description
1	Hb	Haemoglobin level
2	RCC	Red Blood Cell Count
3	MCV	Mean Corpuscular Volume
4	MCH	Mean Cell Hematocrit
5	MCHC	Mean Corpuscular Haemoglobin Concentration
6	RDW	Red Cell Volume Distribution
7	ESR	Erythrocyte Sediment Rate mm/hr Reference Interval
8	Plt	Platelet Count Reference Interval
9	MPV	Mean Platelet Volume Reference Interval
10	WCC	White Cell Count Reference Interval
11	Neut	Neutrophils Reference Interval
12	Lymp	Lymphocytes Reference Interval
13	Mono	Monocytes Reference Interval
14	Eos	Eosinophils Reference Interval
15	Baso	Basophils Reference Interval
16	HCY	Homocysteine Reference Interval
17	B12	Vitamin B12 Reference Interval
18	sFol	Serum Folate Reference Interval
19	rFol	Red Cell Folate Reference Interval
20	Na	Sodium Reference Interval
21	K	Potassium Reference Interval
22	HCO3	Bicarbonate Reference Interval
23	Urea	Blood Urea Nitrogen Reference Interval
24	Crea	Creatinine Reference Interval
25	eGFR	Estimated Glomerular Filtration Rate Reference Interval
26	G	Glucose Reference Interval
27	tPr	Total Protein Reference Interval
28	Alb	Albumin Reference Interval
29	Bilirubin	Total Bilirubin Reference Interval
30	ALT	Alanine Aminotransferase Reference Interval
31	AP	Alkaline Phosphatase Reference Interval
32	GGT	Gamma-Glutamyl Transferase Reference Interval
33	CaTotal	Calcium Total Reference Interval
34	CaCorr	Corrected Calcium Reference Interval
35	Caer	Caeruloplasmin Reference Interval
36	Fe	Iron Reference Interval
37	Transferrin	Transferrin Reference Interval
38	TrSat	Transferrin saturation Reference Interval
39	Ferr	Ferritin Reference Interval
40	Ins	Insulin Reference Interval
41	Testo	Testosterone Reference Interval
42	Oestradiol	Oestradiol Reference Interval
43	LH	Leutenizing Hormone Reference Interval
44	FT4	Free Thyroxine Reference Interval
45	TSH	Thyroid Stimulating Hormone Reference Interval
46	FT3	Free Triodothyronine Reference Interval
47	Chol	Cholesterol Reference Interval
48	Trig	Triglycerides Reference Interval
49	HDL	HDL Reference Interval
50	LDL	LDL Reference Interval
51	Cl	Chloride Reference Interval
52	Ast	Aspartate Aminotransferase Reference Interval
53	PCV	Pack Cell Volume Reference Interval

## Sheet: ID54-60--Metals features
Table S1.2 Metals features
ID	Feature	Description
54	ChromiumIsotope52	Mean of three replicates expressed in micro moles
55	ChromiumIsotope53	Mean of three replicates expressed in micro moles
56	CopperIsotope65	Mean of three replicates expressed in micro moles
57	IronIsotope57	Mean of three replicates expressed in micro moles
58	RubidiumIsotope85	Mean of three replicates expressed in micro moles
59	SeleniumIsotope78	Mean of three replicates expressed in micro moles
60	ZincIsotope66	Mean of three replicates expressed in micro moles

## Sheet: ID61-171--RMB features
Table S1-3: RBM Features
ID	Feature	Description
61	A1AT	A glycoprotein that protects tissues from enzymes of inflammatory cells.
62	ACE (CD143)	An exopeptidase
63	Adiponectin	A protein hormone that modulates a number of metabolic process including glucose regulation and fatty acid catabolism
64	Alpha-2 Macroglobulin	General inhibitor of proteolytic enzymes
65	AFP	A protein normally only produced in the foetus during its development
66	ANGPT-2	A human gene, naturally occuring antagonist for both ANGPT-1 and TIE2, expressed only at the sites of vascular remodeling, similar to angiopoietin-1
67	Angiotensinogen	Causes blood vessels to constrict, and drives blood pressure up
68	Apo-A1	A human gene encoded by the protein apolipoprotein. It is the major protein component of HDL in plasma
69	Apo-B	primary apolipoprotein of LDL
70	Apolipoprotein CIII	A low density lipoprotein
71	Apo-D	A component of high density lipoprotein
72	Apo-E	An apoprotein found in the chylomicron and IDLs
73	Apo-H	A mulitifunctional apolipoprotein
74	AXL	A human gene involved in the stimulation of cell proliferation.
75	B2M	A component of MHC class I molecules
76	Betacellulin	A member of the epidermal growth factro family
77	BLC	BLC - A human CXC chemokine expressed in lymphoid tissues
78	BMP-6	A human gene which proteins are known for their ability to induce the growth of bone and cartilage.
79	BDNF	A protein, member of the neurotrophin family growth factors which are related to the canonical nerve growth factor
80	C3	A protein that works with the immune system and plays a role in the development of inflammation.
81	CD40	A costimulartoy protein found on antigen presenting cells and is required for their activation.
82	CD40 Ligand	A protein that is primarily expressed on activated T cells
83	CEA	A glycoprotein involved in cell adhesion.
84	CgA	A protein found in tumor cells.
85	Complement Factor H	A large soluble glycoprotein that circulates in human plasma to regulate the alternative Pathway of the complement system.
86	CK-MB	An isoenzyme present in muscle, brain and other tissues of vertebrates that catalyzes the reversible converion of ADO and phosphocreatine into ARP and creatine.
87	Cortisol	A corticosteroid horme produced by the adrenal gland.
88	CRP	A protein found in the blood in response to inflammation.
89	EGF	A polypeptide that promotes cell growth and differentiation.
90	EGF-R	A cell surface glycoprotein
91	ENA-78	A stimulator of neutrophils
92	EN-RAGE	A pro-inflammatroy protein secreted by activated granulocytes and binds to the receptor for advanced glycation end products.
93	Eotaxin	A chemokine with chemoattractant properties for eosinophils.
94	Factor VII	One of the central proteins in the coagulation cascade. It is an enzyme of the serine protease class.
95	FAS	A cell surface protein receptor expressed on essentially all cells of the body that when bound to its ligand signals a caspase cascade, ultimately resulting in apoptosis.
96	FasL	A transmembrane protein belonging to the TNF family. Binds to the FAS receptor to trigger apoptosis.
97	Ferritin	A globular protein and is the main intracellular iron storage protein.
98	Fibrinogen	A protein present in blood plasma, converts to fibrin when blood clots.
99	FSH	A gonadotropic hormone of the aterior pituitary gland that stimulates the growth of follicles in the ovary and iduces the formaiton of sperm in the testis.
100	G-CSF	A hormone that stimulates the bone marrow to produce granulocytes and stem cells.
101	GH	A protein hormone scereted by the pituitary gland which stimulates grwoth and cell reproduction.
102	GLP-1 total	Reduces postprandial glycaemia by modulating gastric emptying and endocrine pancreatic secretion.
103	Glucagon	A hormone secreted by the pancreas, which stimulates increases in blood sugar levels in the blood; thus opposing the action of insulin.
104	GRO-alpha	A chemoattractant for both T cells and neutrophils.
105	Haptoglobin	A protein in plasma that binds free hemoglobin and removes it by the circulation of the liver.
106	HB-EGF	A member of the EGF family of proteins and plays a role in wound healing, cardiac hypertrophy and heart development and function.
107	HCC-4	A chemoattractant for monocytes and lymphocytes.
108	HGF	A paracrine cellular growth, motility and morphogenic factor. Secreted by mesenchymal cells and targets and acts primarily upon epithelial cells and endothelial cells.
109	I-309	A member of the CC, or beta chemokine class that act primarily as chemoattractants and activate moncytes, dedritic cells, T lymphocytes, natural keller cells, B lymphocytes, basophils and eosinophils.
110	ICAM-1	A human gene encoded protein being continuously present in low concentrations in the membranes of leukocytes and endothelial cells.
111	IgA	A major class of immunoglobulins found in serum and external body secretions.
112	IgE	1 of 4 major classes of immunoglobulins, present primarily in the skin an mucous membranes.
113	IGF BP-2	A human gene
114	IgM	Immunoglobulin M - includes the atibodies that are usually produced first in an immune response and are later replaced by other types of antibodies.
115	IL-10	Secreted by antigen-presenting cells, promotes the development of immunologic tolerance and suppresses the production of inflammatory cytokines.
116	IL-12p70	Regulartory cytoline that has a function central to the initiation and regulation of cellular immune responses.
117	IL-13	A cytokine secreted by many cell types, but expecially T helper type 2 cells that is an important mediator of allergic inflammation and disease.
118	IL-15	A cytokine that is secreted by mononuclear phagocytes following infection by viruses.
119	IL-16	A cytokine that functions as a chemoattractant, a modulator of T cell activation and an inhibitor of HIV replication.
120	IL-17	A cytokine involved in inducing and mediating proinflammatory responses and is commonly associated with allergic responses.
121	IL-18	A cytokine that works together with IL-12 to induce cell-mediated immunity following infection with microbial products LPS.
122	IL-1ra	An agent which binds to the same receptor on the cell surface as IL-1R and prevents IL-1 from sending a signal to that cell.
123	IL-3	A cytokine that can improve the body's natural response to disease as part of the immune system.
124	IL-4	A cytokine that induces differentiation on naïve helper T cells to TH2 cells.
125	IL-5	Produced by T helper-2 cells and mast cells. Stimulates B cell growth and increase immunoglobulin secretion.
126	IL-8	A chemokine produced by macrophages and other cell types and is an important mediator of the immune reaction in the innate immune system.
127	Insulin	A hormone which has extensive effects on metabolism and other body functions such as vascular compliance.
128	Leptin	A hormone that helps regulate energy intake and energy expenditure, including appetite and metabolism.
129	LH	A hormone produced by the anterior pituitary gland.
130	Lipoprotein (a)	Contains both proteins and lipids. Transports fats and cholesterol around the body.
131	MCP-1	Recruits monocytes, memory T cells and dendritic cells to sites of tissue injury and infection.
132	M-CSF	Stimulates the survivial, proliferation and differentiation of hematopoeitic cells of the monocytemacrophage series.
133	MDC	Appears to synthesise specifically by cells of the macrophage lineage, augments the immune response.
134	MIF	A lymphokine ivolved in cell mediated immunity, immunoregulation and inflammation.
135	MIP-1alpha	A chemokine with proinflammatory activities and inhibits the profliferation of hematopoietic stem cells in vitro and in vivo.
136	MIP-1beta	A factor produced by macrophages that causes local inflammatory responses in vivo, and indues superoxide production by neutrophils in vitro.
137	MMP-2	A human gene involved in the breakdown of extracellular matrix in normal physiological processes
138	MMP-9	A biological enzyme involved in the breakdown of extracellular matrix in normal physiological processes
139	MPO	A peroxidase enzyme present in neutrophil granulocytes.
140	Myoglobin	A single-chain globular protein
141	NrCAM	Members of the immunoglobulin family. Involved in neuron-neuron adhesion and promotes directional signalling during axonal cone growth.
142	PAI-1	The principal inhibitor of tissue plasminogen activator and urokinase.
143	Pancreatic polypeptide	A polypeptide secreted by PP cells in the endocrine pancreas. Self regulates the pancreas secretion activites.
144	PAP	An enzyme produced by the prostate.
145	PAPP-A	A gene that encodes a secreted metalloproteinase which cleaves insulin-like growth factor binding proteins.
146	PARC	A chemokines produced by dendritic cells and macrophages primarily in the lung and is known to be chemotactic for T cells.
147	PDGF	A protein that regulates cell growth and division, in particular in blood vessel formation.
148	PRL	A peptide hormone primarily associated with lactation.
149	PSA (Free)	Prostate Specific Antigen Reference Interval
150	RANTES	A protein that is chemotactic for T cells, eosinophils and basophils; recruits leukocytes into inflammatory sites.
151	Resistin	A protein suggested to be linked to obesity and type 2 diabetes.
152	SAP	A member of the pentraxins family,is the identical serum form of amyloid P component.
153	SCF	A cytokine which binds CD117. Important for the survival, proliferation and differentiation of hematopoietic stem cells.
154	SGOT	Facilitates the conversion of aspartate and alpha-ketoglutarate to oxaloacetate and glutamate and vice versa.
155	SHBG	A glycoprotein that binds to sex hormones, specifically testosterone and estradiol.
156	SOD	An enzyme that catalyses the dismutation of superoxide into oxygen and hydrogen peroxide.
157	Sortilin	Sortilin is a Vps10p-containing receptor that binds neuropeptides.
158	sRAGE	sRAGE
159	TBG	One of three proteins responsible for carrying the thyroid hormones thyroxine and triiodothyronine in the bloodstream.
160	TECK	Expressed in the small bowel, signals through the chemokine receptor CCR9.
161	TNC	A human gene. In the embryo it is made by migrating cells like the neural crest; it is also abundant in developing tendons, bone and cartilage.
162	Testosterone	A steroid hormone that is the principal male sex hormone and an anabolic steroid.
163	TIMP-1	A tissue inhibitor of metalloproteinases, is a glycoprotein that is expressed from the several tissues of organisms.
164	TNF RII	Receptors that bind to TNF alpha.
165	Thrombopoietin	A glycoprotein hormone produced mainly by the liver and kidney that regulates the production of platelets by the bone marrow.
166	TRAIL-R3	TNF related apoptosis inducing ligand receptor 3- a decoy receptor for TRAIL, inhibiting TRAIL induced apoptosis by binding TRAIL and thus preventing its binding to proapoptotic TRAIL receptors.
167	TSH	A peptide hormone synthesised and secreted by thyrotrope cells in the anterior pituitary gland.
168	THBS1	A protein which is an adhesive glycoprotein that mediates cell to cell and cell to matrix interactions.
169	VCAM-1	A protein which mediates leukocyte-endothelial cell adhesion and signal transduction, and may play a role in the development of artherosclerosis and rheumatoid arthritis.
170	VEGF	A signaling protein involved in both vasculogenesis and angiogenesis.
171	vWF	A blood glycoprotein involved in hemostasis.

## Sheet: ID172-178--Plasma features
Table S1.4 Plasma features
ID	Feature	Description
172	APoE	Total APoE
173	Inno_AB40	Plasma AB40 levels in pg/mL (INNO)
174	Inno_AB42	Plasma AB42 levels in pg/mL (INNO)
175	Inno_AB_ratio	AB ratio (INNO)
176	Mehta_AB40	Plasma AB42 levels in pg/mL (MEHTA)
177	Mehta_AB42	Plasma AB42 levels in pg/mL (MEHTA)
178	Mehta_AB_ratio	AB ratio (MEHTA)

## Sheet: ID179-181--Demographic features
Table S1.5 Demographics features
ID	Feature	Description
179	Sex	Sex (M/F)
180	Age.at.consent	Age at consent time
181	E4.allele	Presence of APoE E4 allele (Y/N)
