# Supplementary material for: An adaptive genetic algorithm for selection of blood-based biomarkers for prediction of Alzheimer's disease progression
Source: BMC Bioinformatics. 2015 Dec 9;16(Suppl 18):S1. doi: 10.1186/1471-2105-16-S18-S1 (PMC4682419; doi:10.1186/1471-2105-16-S18-S1)
Supplement: Additional file 4 — Table S2: Feature sets selected by Genetic Algorithm from the experiments corresponding to the description in the paper. [file 1471-2105-16-S18-S1-S4.xlsx]

## Sheet: Supplementary Table 2
Table S2: Feature sets selected by Genetic Algorithm from the experiments corresponding to the description in the paper.
Name of the Feature set	Number of Features	AUC	Features	Note (default ρ=0, no immigration, no sub-setting, generation=300
Set_26	26	0.87	6, 17, 18, 24, 25, 38, 39, 50, 58, 69, 83, 93, 106, 112, 117, 123, 130, 137, 139, 140, 157, 161, 163, 172, 180, 181	GA with feature size penalty, ρ=0.4
Set_20	20	0.86	19, 32, 46, 50, 58, 66, 68, 69, 83, 93, 109, 117, 123, 130, 139, 140, 157, 161, 172, 180	GA with feature size penalty, ρ=0.4
Set_26.1	26	0.85	6, 18, 21, 25, 32, 69, 83, 93, 106, 109, 110, 111, 112, 117, 123, 124, 125, 130, 140, 146, 155, 161, 172, 177, 180, 181	Selection Frequency 32% from full set AGA runs without feature set size penalty
Set_20	20	0.84	18, 21, 69, 83, 93, 106, 109, 111, 112, 117, 123, 124, 125, 130, 140, 146, 161, 172, 177, 180	Selection Frequency 41% from full set AGA runs without feature set size penalty
Set_30	30	0.86	6, 17, 18, 21, 25, 32, 35, 50, 58, 69, 83, 93, 106, 109, 110, 111, 112, 117, 123, 124, 125, 130, 140, 146, 155, 161, 172,177, 180, 181	Selection Frequency 27% from full set AGA runs without feature set size penalty
Set_30.1	30	0.89	6, 17, 18, 21, 32, 35, 50, 69, 79, 83, 85, 93, 109, 112, 117, 119, 123, 124, 125, 130, 135, 140, 155, 157, 161, 163, 172, 177, 180, 181	Quatile sub-setting combined AGA
Set_10	10	0.83	21,83,106,111,117,123,140,172,177,180	ρ=0.6, immigrants=30
Set_14	14	0.85	17,18,83,88,93,109,112,117,123,130,140,161,172,180	Quatile sub-setting, with ρ=0.1
Set_18	18	0.86	17,18,21,69,83,88,93,109,112,117,123,130,140,157,161,172,177,180	Quatile sub-setting, with ρ=0.1
Set_22	22	0.87	6,17,18,21,25,69,83,88,93,106,117,119,123,124,130,140,156,157,161,172,177,180	Quatile sub-setting, with ρ=0.1
Set_26.2	26	0.88	6,17,18,21,25,69,83,88,93,106,117,119,123,124,130,140,156,157,161,172,177,180	Quatile sub-setting
Set_34	34	0.88	6,17,18,25,27,32,35,45,50,55,58,69,73,79,83,93,97,109,110,111,117,120,123,136,140,143,146, 155,161,163,167,172,177,180	ρ=0.2, generation=300
Set_38	38	0.85	1,2,4,6,18,23,28,32,33,34,47,53,56,58,68,69,93,97,100,102,103,106,109,111,117,118,123,130, 136,140,142,143,146,153,157,160,168,172	default parameters
